# Supplementary material for: Insights into the Role of Proteolytic and Adhesive Domains of Snake Venom Metalloproteinases from Bothrops spp. in the Control of Toxoplasma gondii Infection
Source: Toxins (Basel). 2025 Feb 18;17(2):95. doi: 10.3390/toxins17020095 (PMC11861417; doi:10.3390/toxins17020095)
Supplement: Supplementary file 1 [file toxins-17-00095-s001.zip]

Archive with 8 entries (7 files):
- toxins-3400005-supplementary/
- toxins-3400005-supplementary/toxins_3400005_supplementary_fileS1_final.pdf
- toxins-3400005-supplementary/toxins_3400005_supplementary_fileS2_final.pdf
- toxins-3400005-supplementary/toxins_3400005_supplementary_fileS3_final.pdf
- toxins-3400005-supplementary/toxins_3400005_supplementary_fileS4_final.mp4
- toxins-3400005-supplementary/toxins_3400005_supplementary_fileS5_final.mp4
- toxins-3400005-supplementary/toxins_3400005_supplementary_fileS6_final.mp4
- toxins-3400005-supplementary/toxins_3400005_supplementary_fileS7_final.mp4
